# Supplementary material for: Green Chemistry Based Gold Nanoparticles Synthesis Using the Marine Bacterium Lysinibacillus odysseyi PBCW2 and Their Multitudinous Activities
Source: Nanomaterials (Basel). 2022 Aug 26;12(17):2940. doi: 10.3390/nano12172940 (PMC9458051; doi:10.3390/nano12172940)
Supplement: Supplementary file 1 [file nanomaterials-12-02940-s001.zip]

Archive with 1 entries (1 files):
- nanomaterials-1858471-supplementary.pdf
